# Supplementary material for: Metabolic Crosstalk in Triple-Negative Breast Cancer Lung Metastasis: Differential Effects of Vitamin D and E in a Co-Culture System
Source: Cancers (Basel). 2026 Jan 18;18(2):294. doi: 10.3390/cancers18020294 (PMC12838710; doi:10.3390/cancers18020294)
Supplement: Supplementary file 1 [file cancers-18-00294-s001.zip]

Archive with 1 entries (1 files):
- cancers-4060287-supplementary.pdf
